# Supplementary material for: Healthcare Resource Utilization in Patients with Newly Diagnosed Atrial Fibrillation: A Global Analysis from the GARFIELD-AF Registry
Source: Healthcare (Basel). 2023 Feb 21;11(5):638. doi: 10.3390/healthcare11050638 (PMC10000823; doi:10.3390/healthcare11050638)
Supplement: Supplementary file 1 [file healthcare-11-00638-s001.zip]

Archive with 1 entries (1 files):
- healthcare-2209622-supplementary.pdf
